# Supplementary material for: Clinical and Genetic Study of X-Linked Juvenile Retinoschisis in the Czech Population
Source: Genes (Basel). 2021 Nov 18;12(11):1816. doi: 10.3390/genes12111816 (PMC8623540; doi:10.3390/genes12111816)
Supplement: Supplementary file 1 [file genes-12-01816-s001.zip]

Archive with 1 entries (1 files):
- genes-1450719-supplementary.pdf
